# Supplementary material for: Ethylene-alt-α-Olefin Copolymers by Hydrogenation of Highly Stereoregular cis-1,4 Polydienes: Synthesis and Structural Characterization
Source: Molecules. 2024 Mar 20;29(6):1376. doi: 10.3390/molecules29061376 (PMC10974103; doi:10.3390/molecules29061376)
Supplement: Supplementary file 1 [file molecules-29-01376-s001.zip]

Archive with 1 entries (1 files):
- molecules-2887367-supplementary.pdf
